# Supplementary material for: Genome-Wide Identification of Expansin Gene Family and Their Response under Hormone Exposure in Ginkgo biloba L
Source: Int J Mol Sci. 2023 Mar 21;24(6):5901. doi: 10.3390/ijms24065901 (PMC10053239; doi:10.3390/ijms24065901)
Supplement: Supplementary file 1 [file ijms-24-05901-s001.zip]

Archive with 5 entries (5 files):
- Figure S1-S7.pdf
- File S1.Protein sequences in phylogenetic analysis.pdf
- Table S1-S2.pdf
- Table S3.GbEXPs cis-elements.pdf
- Table S4.GO annotaion of GbEXPs.pdf
